# Supplementary material for: Prioritizing the Role of Major Lipoproteins and Subfractions as Risk Factors for Peripheral Artery Disease
Source: Circulation. Author manuscript; Available in PMC 2021 Aug 4. (PMC8323712; doi:10.1161/CIRCULATIONAHA.121.053797)
Supplement: Supplemental Tables [file EMS128610-supplement-Supplemental_Tables.xlsx]

## Sheet: Table of Contents
Supplemental Table	Sheet	Description
Supplemental Table I	ST1	Main analysis (UK Biobank): Models (i.e. all possible combinations of exposures) ranked by the model posterior probability. Instrumental variables are n=130 independent genetic variants associated with blood lipids in the Global Lipid Genetics Consortium after removing 15 outliers and influential genetic variants. Causal effects are Bayesian estimates for the direct effect (log odds ratios for pe…
Supplemental Table II	ST2	Main analysis (UK Biobank) before sensitivity analysis: Bayesian multivariable Mendelian randomization (MR-BMA) is used to rank A) most likely causal exposures for peripheral artery disease by marginal inclusion probabilities and B) most likely models (i.e. all possible combinations of exposures) by posterior probabilities. Causal effect estimates represent direct effects of the exposure on the o…
Supplemental Table III	ST3	Sensitivity analysis for main analysis: A) Influential genetic variants identified by Cook's distance in the top models (M1, M2, ...) and B) Outlying genetic variants identified by the q-statistic in the top models (M1, M2, ...). The multiple testing corrected threshold is q>12.78.
Supplemental Table IV	ST4	Replication analysis (NMR metabolite GWAS): Models (i.e. all possible combinations of exposures) ranked by the model posterior probability. Instrumental variables are n=132 independent genetic variants associated with blood lipids in the Global Lipid Genetics Consortium after removing 13 outliers and influential genetic variants. Causal effects are Bayesian estimates for the direct effect (log od…
Supplemental Table V	ST5	Replication analysis (NMR metabolite GWAS) before sensitivity analysis: Bayesian multivariable Mendelian randomization (MR-BMA) is used to rank A) most likely causal exposures for peripheral artery disease by marginal inclusion probabilities and B) most likely models (i.e. all possible combinations of exposures) by posterior probabilities. Causal effect estimates represent direct effects of the e…
Supplemental Table VI	ST6	Sensitivity analysis for replication analysis: A) Influential genetic variants identified by Cook's distance in the top models (M1, M2, ...) and B) Outlying genetic variants identified by the q-statistic in the top models (M1, M2, ...). The multiple testing corrected threshold is q>12.66.
Supplemental Table VII	ST7	Coronary artery disease as outcome and 5 lipid measurement from UK Biobank as exposures: Bayesian multivariable Mendelian randomization (MR-BMA) is used to rank A) most likely causal exposures for coronary artery disease by marginal inclusion probabilities and B) most likely models (i.e. all possible combinations of exposures) by posterior probabilities. Causal effect estimates represent direct e…
Supplemental Table VIII	ST8	Coronary artery disease as outcome and 5 lipid measurement from the NMR metabolite GWAS as exposures: Bayesian multivariable Mendelian randomization (MR-BMA) is used to rank A) most likely causal exposures for coronary artery disease by marginal inclusion probabilities and B) most likely models (i.e. all possible combinations of exposures) by posterior probabilities. Causal effect estimates repre…
Supplemental Table IX	ST9	Multivariable subfraction analysis for peripheral artery disease: Top 10 models (i.e. all possible combinations of exposures) ranked by the model posterior probability. Genetic associations with particle concentrations of apolipoprotein B-containing lipid subfractions from an NMR metabolite genome-wide association study were used as exposures and genetic associations with peripheral artery diseas…
Supplemental Table X	ST10	Multivariable subfraction analysis for coronary artery disease: Top 10 models (i.e. all possible combinations of exposures) ranked by the model posterior probability. Genetic associations with particle concentrations of apolipoprotein B-containing lipid subfractions from an NMR metabolite genome-wide association study were used as exposures and genetic associations with coronary artery disease (C…
Supplemental Table XI	ST11	TWAS results for XS.VLDL.P
Supplemental Table XII	ST12	TWAS results for L.LDL.P
Supplemental Table XIII	ST13	Results of Gene Ontology (GO) Biological Processes enrichment for genes associated with either XS.VLDL.P or L.LDL.P
Supplemental Table XIV	ST14	Results of Gene Ontology (GO) Biological Processes enrichment for genes associated with XS.VLDL.P
Supplemental Table XV	ST15	Results of loss-of-function burden analysis testing for association between damaging mutations in XS.VLDL.P-associated genes and PAD among UK Biobank participants
Supplemental Table XVI	ST16	Results of gene-level ApoB pathway MR. Exposure based on genetic variants associated with ApoB located with genes encoding protein targets of ApoB-lowering therapies
Supplemental Table XVII	ST17	Results of gene-level ApoB pathway MR. Exposure based on genetic variants associated with ApoB located with genes encoding protein targets of XS.VLDL.P-assocatied genes
Supplemental Table XVIII	ST18	Genetic correlation among lipids as determined by cross-trait LD-score regression
Supplemental Table XIX	ST19	Genetic instruments for Lipoprotein(a) (mg/dL) and corresponding SNP effects for PAD and CAD

## Sheet: ST1
	model	posterior probability	causal estimate	standard error
1	apoa,apob	0.179	-0.131,0.233	0.04,0.039
2	hdl,apob	0.178	-0.124,0.235	0.038,0.039
3	ldl,apob	0.09	-0.442,0.642	0.181,0.163
4	ldl,apoa,apob	0.079	-0.176,-0.109,0.391	0.213,0.048,0.194
5	ldl,hdl,apob	0.074	-0.155,-0.105,0.374	0.218,0.047,0.2
6	tg,apoa,apob	0.054	0.077,-0.121,0.205	0.044,0.04,0.042
7	ldl,hdl	0.045	0.246,-0.157	0.043,0.038
8	hdl,tg,apoa,apob	0.04	0.264,0.158,-0.375,0.174	0.191,0.073,0.188,0.047
9	ldl,apoa	0.038	0.243,-0.164	0.044,0.04
10	hdl,apoa,apob	0.036	-0.069,-0.062,0.233	0.116,0.123,0.039
11	ldl,tg,apoa	0.024	0.21,0.093,-0.147	0.045,0.043,0.04
12	ldl,hdl,tg,apoa	0.02	0.175,0.285,0.178,-0.417	0.051,0.192,0.071,0.186
13	hdl,tg,apob	0.02	-0.108,0.047,0.219	0.041,0.047,0.042
14	ldl,tg,apob	0.019	-0.36,0.07,0.543	0.187,0.046,0.174
15	ldl,tg,apoa,apob	0.019	-0.086,0.073,-0.111,0.284	0.218,0.045,0.048,0.204
16	apob	0.019	0.256	0.04
17	ldl,hdl,apoa,apob	0.015	-0.155,-0.05,-0.062,0.372	0.218,0.119,0.122,0.199
18	ldl,hdl,tg,apoa,apob	0.014	-0.098,0.268,0.154,-0.367,0.264	0.216,0.191,0.073,0.189,0.203
19	tg,apob	0.011	0.096,0.218	0.045,0.043
20	ldl,hdl,apoa	0.009	0.245,-0.1,-0.065	0.043,0.117,0.124
21	ldl,hdl,tg,apob	0.008	-0.139,-0.092,0.044,0.344	0.218,0.049,0.047,0.201
22	ldl,hdl,tg	0.006	0.226,-0.135,0.057	0.046,0.042,0.047
23	hdl,tg,apoa	0.001	0.593,0.313,-0.705	0.178,0.062,0.174
24	ldl,tg	0.001	0.206,0.124	0.048,0.044
25	ldl	0	0.249	0.046
26	tg,apoa	0	0.158,-0.142	0.044,0.043
27	tg	0	0.187	0.045
28	hdl,tg	0	-0.106,0.139	0.045,0.048
29	apoa	0	-0.173	0.045
30	hdl	0	-0.161	0.042
31	hdl,apoa	0	-0.064,-0.108	0.131,0.138

## Sheet: ST2
	exposure	marginal inclusion probability	average causal effect
1	ldl	0.641	0.114
2	apoa	0.483	-0.076
3	apob	0.466	0.043
4	hdl	0.341	-0.026
5	tg	0.17	0.017
	model	posterior probability	causal estimate	standard error
1	ldl,apoa	0.193	0.168,-0.148	0.047,0.052
2	ldl,hdl	0.136	0.175,-0.134	0.047,0.049
3	apob	0.104	0.156	0.04
4	apoa,apob	0.095	-0.128,0.137	0.054,0.04
5	ldl	0.071	0.179	0.048
6	hdl,apob	0.065	-0.112,0.142	0.05,0.04
7	ldl,apoa,apob	0.047	0.277,-0.163,-0.095	0.241,0.062,0.205
8	ldl,hdl,apob	0.034	0.29,-0.149,-0.1	0.247,0.059,0.209
9	ldl,tg,apoa	0.032	0.158,0.078,-0.135	0.047,0.053,0.053
10	ldl,hdl,apoa	0.028	0.169,-0.033,-0.115	0.047,0.135,0.145
11	tg,apob	0.028	0.095,0.143	0.054,0.04
12	ldl,tg	0.024	0.166,0.102	0.048,0.054
13	ldl,apob	0.023	-0.044,0.192	0.213,0.179
14	tg,apoa,apob	0.015	0.077,-0.115,0.128	0.053,0.054,0.04
15	ldl,hdl,tg,apoa	0.014	0.14,0.241,0.148,-0.363	0.049,0.197,0.078,0.193
16	hdl,apoa,apob	0.014	-0.012,-0.115,0.137	0.135,0.145,0.04
17	ldl,hdl,tg	0.012	0.169,-0.114,0.049	0.047,0.054,0.058
18	apoa	0.009	-0.164	0.054
19	hdl,tg,apoa,apob	0.009	0.275,0.157,-0.378,0.113	0.195,0.077,0.193,0.042
20	ldl,tg,apoa,apob	0.008	0.289,0.08,-0.152,-0.114	0.239,0.053,0.062,0.204
21	ldl,hdl,apoa,apob	0.007	0.295,-0.047,-0.119,-0.108	0.246,0.138,0.145,0.209
22	hdl,tg,apob	0.006	-0.091,0.056,0.137	0.055,0.058,0.04
23	ldl,tg,apob	0.006	-0.004,0.095,0.147	0.212,0.054,0.179
24	hdl,tg,apoa	0.006	0.415,0.218,-0.535	0.192,0.076,0.188
25	hdl	0.004	-0.14	0.051
26	ldl,hdl,tg,apoa,apob	0.003	0.213,0.228,0.145,-0.36,-0.063	0.247,0.202,0.079,0.193,0.208
27	ldl,hdl,tg,apob	0.003	0.262,-0.128,0.047,-0.08	0.249,0.065,0.059,0.21
28	tg,apoa	0.003	0.102,-0.145	0.055,0.055
29	tg	0.002	0.129	0.055
30	hdl,apoa	0.001	0.027,-0.191	0.14,0.149
31	hdl,tg	0.001	-0.108,0.08	0.056,0.06

## Sheet: ST3
A) Influential variants identified by Cook's distance
	M1	M2	M3	M4	M5	M6	M7	max CD
rs7254892	0.909	0.804	3.067	1.636	1.285	1.528		3.067
rs2965157	0.473	0.865	0.242	0.438	0.211	0.823	0.488	0.865
B) Outliers identified by q-statistic (Threshold q>12.78371)
	M1	M2	M3	M4	M5	M6	max q-statistic
rs2315065	49.8	49.131	51.034	50.905	49.528	50.312	51.034
rs11065987	30.396	32.901	29.02	29.738	31.815	29.509	32.901
rs579459	18.687	15.509	21.554	17.598	16.314	20.203	21.554
rs174535	16.337	12.148	10.035	17.38	19.813	14.982	19.813
rs16891156	18.794	18.262	19.329	19.011	18.523	19.061	19.329
rs6567160	16.15	18.482	17.187	16.384	16.292	16.052	18.482
rs1515110	13.582	17.179	14.584	13.451	14.247	13.264	17.179
rs13107325	11.396	15.575	12.446	11.735	12.084	11.006	15.575
rs10019888	14.97	13.318	14.518	14.847	14.523	15.144	15.144
rs11789603	14.175	9.648	12.977	13.035	13.252	14.717	14.717
rs2228603	13.036	13.521	10.392	12.783	14.529	12.086	14.529
rs205262	12.144	14.522	14.34	12.393	11.57	12.384	14.522
rs4465830	7.783	9.538	14.378	12.935	4.95	9.298	14.378

## Sheet: ST4
	exposure	posterior probability	causal estimate	pval	fdr
1	apob	0.685	0.185	0.00125999	0.00629994
2	hdl	0.501	-0.107	0.0391796	0.0856158
3	apoa	0.394	0.046	0.111459	0.139324
4	ldl	0.362	-0.066	0.0513695	0.0856158
5	tg	0.278	0.03	0.409696	0.409696
	model	posterior probability	causal estimate
1	hdl,apoa	0.132	-0.423,0.333
2	ldl,apob	0.13	-0.229,0.402
3	hdl,apob	0.128	-0.105,0.163
4	tg	0.085	0.209
5	apob	0.069	0.179
6	ldl,hdl,apob	0.067	-0.164,-0.085,0.326
7	apoa,apob	0.062	-0.095,0.204
8	ldl,apoa,apob	0.057	-0.193,-0.081,0.389
9	hdl,apoa,apob	0.04	-0.228,0.13,0.109
10	hdl,tg	0.026	-0.076,0.182
11	tg,apob	0.025	0.116,0.097
12	ldl,tg,apob	0.023	-0.27,-0.038,0.469
13	hdl,tg,apoa	0.02	-0.345,0.047,0.26
14	hdl,tg,apob	0.018	-0.094,0.053,0.127
15	ldl,hdl,apoa,apob	0.017	-0.159,-0.102,0.018,0.313
16	ldl,hdl,tg,apob	0.015	-0.26,-0.092,-0.094,0.484
17	tg,apoa	0.013	0.217,-0.056
18	ldl,hdl,apoa	0.013	0.037,-0.366,0.27
19	tg,apoa,apob	0.013	0.084,-0.086,0.142
20	ldl,tg,apoa,apob	0.011	-0.26,-0.063,-0.084,0.499
21	ldl,tg	0.009	0.046,0.175
22	hdl,tg,apoa,apob	0.006	-0.198,0.021,0.103,0.105
23	ldl,hdl	0.005	0.129,-0.126
24	ldl,hdl,tg,apoa,apob	0.005	-0.261,-0.199,-0.127,0.107,0.463
25	ldl,hdl,tg	0.005	0.066,-0.089,0.127
26	ldl,tg,apoa	0.003	0.074,0.164,-0.078
27	ldl,hdl,tg,apoa	0.002	0.041,-0.266,0.057,0.176
28	ldl	0.001	0.136
29	ldl,apoa	0	0.162,-0.091
30	hdl	0	-0.135
31	apoa	0	-0.03

## Sheet: ST5
	exposure	marginal inclusion probability	average causal effect
1	apob	0.884	0.307
2	ldl	0.402	-0.109
3	hdl	0.34	-0.061
4	apoa	0.288	0.008
5	tg	0.243	-0.041
	model	posterior probability	causal estimate	standard error
1	apob	0.234	0.181	0.041
2	ldl,apob	0.127	-0.199,0.39	0.114,0.127
3	hdl,apob	0.121	-0.106,0.17	0.049,0.041
4	apoa,apob	0.097	-0.103,0.21	0.051,0.043
5	ldl,tg,apob	0.079	-0.475,-0.234,0.816	0.197,0.137,0.279
6	hdl,apoa	0.052	-0.444,0.351	0.098,0.095
7	ldl,hdl,tg,apob	0.045	-0.471,-0.114,-0.302,0.839	0.194,0.053,0.138,0.275
8	ldl,apoa,apob	0.031	-0.159,-0.089,0.373	0.115,0.051,0.126
9	ldl,tg,apoa,apob	0.03	-0.47,-0.268,-0.102,0.859	0.195,0.136,0.051,0.276
10	ldl,hdl,apob	0.028	-0.133,-0.087,0.312	0.12,0.052,0.134
11	hdl,apoa,apob	0.026	-0.137,0.032,0.158	0.192,0.196,0.085
12	tg,apob	0.022	0.037,0.16	0.08,0.062
13	ldl,hdl	0.014	0.132,-0.13	0.037,0.05
14	ldl,hdl,tg,apoa,apob	0.014	-0.472,-0.254,-0.34,0.139,0.809	0.194,0.25,0.153,0.242,0.28
15	tg	0.013	0.191	0.054
16	hdl,tg,apob	0.012	-0.115,-0.035,0.189	0.054,0.086,0.062
17	ldl	0.01	0.134	0.038
18	tg,apoa,apob	0.008	-0.001,-0.103,0.211	0.081,0.052,0.066
19	ldl,hdl,apoa,apob	0.007	-0.16,0.004,-0.092,0.375	0.136,0.225,0.222,0.204
20	hdl,tg,apoa	0.007	-0.546,-0.064,0.444	0.2,0.109,0.183
21	ldl,hdl,apoa	0.006	0.068,-0.323,0.216	0.057,0.141,0.148
22	ldl,tg	0.004	0.088,0.124	0.044,0.063
23	hdl,tg,apoa,apob	0.004	-0.245,-0.07,0.129,0.159	0.255,0.108,0.247,0.085
24	ldl,apoa	0.003	0.163,-0.101	0.04,0.053
25	hdl,tg	0.002	-0.079,0.161	0.054,0.058
26	ldl,hdl,tg	0.002	0.107,-0.108,0.068	0.045,0.054,0.068
27	ldl,tg,apoa	0.001	0.119,0.11,-0.089	0.047,0.063,0.053
28	tg,apoa	0.001	0.196,-0.039	0.054,0.05
29	ldl,hdl,tg,apoa	0.001	0.063,-0.38,-0.031,0.27	0.059,0.253,0.113,0.245
30	hdl	0.001	-0.133	0.052
31	apoa	0	-0.022	0.052

## Sheet: ST6
A) Influential variants identified by Cook's distance
	M1	M2	M3	M4	M5	M6	max CD
rs7254892	0.804	0.429	0.362	0.402	0.52	0.035	0.804
B) Outliers identified by q-statistic (Threshold q>12.66214)
	M1	M2	M3	M4	M5	M6	max q-statistic
rs2315065	60.192	59.622	59.766	58.964	55.346	62.944	62.944
rs11065987	27.599	25.239	24.504	23.428	20.55	25.778	27.599
rs174535	18.143	24.052	24.394	9.814	13.54	18.445	24.394
rs16891156	23.523	22.698	23.729	21.572	21.079	23.788	23.788
rs2244608	10.98	12.177	12.015	16.513	18.321	12.065	18.321
rs646776	14.283	14.924	15.551	16.247	14.338	18.254	18.254
rs2228603	14.644	15.185	14.833	12.549	10.46	16.664	16.664
rs1515110	15.698	12.545	12.869	14.653	12.425	14.154	15.698
rs13107325	14.422	8.886	9.601	14.141	9.721	12.601	14.422
rs579459	12.441	12.864	13.646	5.681	5.454	12.257	13.646
rs6567160	13.182	12.33	12.894	12.695	12.576	12.83	13.182
rs2244608	11.737	11.195	12.968	10.907	12.214	12.201	12.968
rs10019888	11.209	11.077	11.493	12.713	12.16	12.228	12.713

## Sheet: ST7
	exposure	marginal inclusion probability	average causal effect	p-value	fdr
1	apob	0.922	0.5	0.00540995	0.0270497
2	hdl	0.457	-0.053	0.0216698	0.0541745
3	ldl	0.33	0.054	0.745823	0.745823
4	apoa	0.284	-0.018	0.123339	0.205565
5	tg	0.152	0.01	0.580444	0.725555
	model	posterior probability	causal estimate	standard error
1	hdl,apob	0.216	-0.099,0.548	0.04,0.045
2	apob	0.191	0.564	0.046
3	apoa,apob	0.119	-0.094,0.551	0.043,0.046
4	ldl,hdl,apob	0.086	0.151,-0.117,0.413	0.232,0.049,0.212
5	ldl,apob	0.074	-0.169,0.712	0.194,0.175
6	tg,apob	0.055	0.08,0.527	0.045,0.05
7	ldl,hdl	0.044	0.593,-0.173	0.05,0.04
8	hdl,apoa,apob	0.042	-0.148,0.055,0.548	0.12,0.128,0.045
9	ldl,apoa,apob	0.041	0.09,-0.105,0.471	0.229,0.052,0.209
10	tg,apoa,apob	0.021	0.066,-0.084,0.522	0.045,0.043,0.049
11	hdl,tg,apob	0.021	-0.084,0.04,0.532	0.044,0.049,0.049
12	ldl,tg,apob	0.017	-0.094,0.074,0.611	0.198,0.047,0.185
13	ldl,hdl,apoa,apob	0.017	0.146,-0.162,0.051,0.418	0.232,0.122,0.128,0.212
14	ldl,apoa	0.012	0.594,-0.171	0.051,0.043
15	ldl,tg,apoa,apob	0.009	0.157,0.072,-0.103,0.379	0.231,0.046,0.051,0.216
16	ldl,hdl,apoa	0.008	0.593,-0.208,0.039	0.05,0.121,0.13
17	ldl,hdl,tg,apob	0.008	0.151,-0.103,0.04,0.397	0.231,0.052,0.049,0.212
18	ldl,tg,apoa	0.006	0.554,0.094,-0.151	0.054,0.045,0.044
19	hdl,tg,apoa,apob	0.006	-0.015,0.061,-0.069,0.524	0.21,0.079,0.206,0.055
20	ldl,hdl,tg	0.005	0.572,-0.152,0.049	0.055,0.045,0.05
21	ldl,hdl,tg,apoa,apob	0.003	0.159,-0.023,0.065,-0.081,0.381	0.232,0.21,0.079,0.207,0.216
22	ldl,hdl,tg,apoa	0.002	0.554,0,0.094,-0.151	0.06,0.212,0.079,0.205
23	ldl,tg	0	0.537,0.127	0.056,0.046
24	ldl	0	0.591	0.054
25	hdl,tg,apoa	0	0.868,0.492,-0.939	0.242,0.084,0.238
26	tg	0	0.281	0.055
27	tg,apoa	0	0.26,-0.109	0.056,0.058
28	hdl,tg	0	-0.061,0.254	0.06,0.061
29	hdl	0	-0.169	0.057
30	apoa	0	-0.163	0.061
31	hdl,apoa	0	-0.231,0.07	0.172,0.184

## Sheet: ST8
	exposure	marginal inclusion probability	average causal effect	p-value	fdr
1	apob	0.801	0.302	0.00369996	0.0184998
2	ldl	0.433	0.112	0.0559794	0.100032
3	hdl	0.334	-0.037	0.0600194	0.100032
4	apoa	0.266	-0.01	0.306877	0.383596
5	tg	0.199	-0.008	0.732633	0.732633
	model	posterior probability	causal estimate	standard error
1	apob	0.289	0.406	0.04
2	ldl,apob	0.088	0.132,0.283	0.11,0.11
3	apoa,apob	0.082	-0.075,0.428	0.042,0.041
4	ldl,hdl	0.076	0.393,-0.117	0.04,0.04
5	hdl,apob	0.065	-0.069,0.396	0.041,0.04
6	ldl,hdl,apob	0.053	0.208,-0.093,0.199	0.114,0.042,0.115
7	tg,apob	0.045	-0.07,0.461	0.076,0.071
8	ldl,apoa,apob	0.044	0.177,-0.088,0.267	0.111,0.042,0.108
9	ldl,hdl,apoa	0.033	0.331,-0.27,0.17	0.059,0.117,0.122
10	hdl,tg,apob	0.033	-0.099,-0.142,0.501	0.044,0.081,0.072
11	tg,apoa,apob	0.024	-0.111,-0.091,0.519	0.077,0.043,0.075
12	ldl,tg	0.024	0.325,0.125	0.051,0.054
13	ldl	0.023	0.398	0.041
14	hdl,apoa,apob	0.019	0.047,-0.122,0.448	0.167,0.17,0.083
15	ldl,apoa	0.015	0.429,-0.096	0.043,0.043
16	ldl,tg,apob	0.015	0.137,0.004,0.276	0.18,0.123,0.253
17	ldl,hdl,apoa,apob	0.014	0.215,-0.114,0.022,0.183	0.127,0.191,0.189,0.177
18	ldl,hdl,tg	0.014	0.351,-0.094,0.074	0.051,0.044,0.058
19	ldl,hdl,tg,apob	0.011	0.135,-0.099,-0.068,0.32	0.176,0.044,0.125,0.249
20	hdl,tg,apoa,apob	0.01	-0.169,-0.161,0.07,0.486	0.212,0.099,0.205,0.086
21	ldl,tg,apoa	0.009	0.361,0.111,-0.084	0.053,0.054,0.043
22	ldl,tg,apoa,apob	0.008	0.133,-0.039,-0.09,0.339	0.177,0.123,0.043,0.251
23	ldl,hdl,tg,apoa	0.005	0.333,-0.219,0.028,0.123	0.06,0.209,0.095,0.202
24	ldl,hdl,tg,apoa,apob	0.003	0.136,-0.173,-0.088,0.074,0.301	0.176,0.212,0.136,0.205,0.254
25	hdl,apoa	0	-0.734,0.682	0.091,0.09
26	hdl,tg,apoa	0	-0.753,-0.011,0.699	0.206,0.106,0.192
27	tg	0	0.337	0.049
28	hdl,tg	0	-0.023,0.329	0.05,0.052
29	tg,apoa	0	0.335,0.016	0.049,0.046
30	hdl	0	-0.132	0.053
31	apoa	0	0.049	0.053

## Sheet: ST9
model	posterior probability	causal estimate	standard error
XS.VLDL.P	0.806	0.234	0.032
IDL.P	0.049	0.201	0.03
XL.VLDL.P,XS.VLDL.P	0.015	-0.064,0.262	0.064,0.042
S.VLDL.P,XS.VLDL.P	0.015	-0.06,0.284	0.077,0.072
XS.VLDL.P,IDL.P	0.012	0.193,0.041	0.08,0.072
XS.VLDL.P,S.LDL.P	0.01	0.205,0.032	0.064,0.061
XS.VLDL.P,M.LDL.P	0.009	0.2,0.036	0.062,0.056
L.VLDL.P,XS.VLDL.P	0.009	-0.034,0.25	0.055,0.041
XS.VLDL.P,L.LDL.P	0.009	0.202,0.033	0.062,0.055
XXL.VLDL.P,XS.VLDL.P	0.009	-0.008,0.237	0.064,0.04

[truncated: 10 more sheets: ST10, ST11, ST12, ST13, ST14, ST15, ST16, ST17, ST18, ST19]
